# Supplementary material for: Machine Learning and Statistical Analyses of Sensor Data Reveal Variability Between Repeated Trials in Parkinson’s Disease Mobility Assessments
Source: Sensors (Basel). 2024 Dec 19;24(24):8096. doi: 10.3390/s24248096 (PMC11678965; doi:10.3390/s24248096)
Supplement: Supplementary file 1 [file sensors-24-08096-s001.zip]

Archive with 1 entries (1 files):
- sensors-3281087-supplementary.pdf
